# Supplementary material for: Flax-Derived Carbon: A Highly Durable Electrode Material for Electrochemical Double-Layer Supercapacitors
Source: Nanomaterials (Basel). 2021 Aug 29;11(9):2229. doi: 10.3390/nano11092229 (PMC8466636; doi:10.3390/nano11092229)
Supplement: Supplementary file 1 [file nanomaterials-11-02229-s001.zip]

Archive with 1 entries (1 files):
- nanomaterials-1350405-supplementary.pdf
